# Supplementary material for: Circulation and Spillover of pdmH1N1 Influenza A Virus at an Educational Swine Farm in Chile, 2019–2023
Source: Viruses. 2025 Apr 28;17(5):635. doi: 10.3390/v17050635 (PMC12115865; doi:10.3390/v17050635)
Supplement: Supplementary file 1 [file viruses-17-00635-s001.zip › Supplementary_data_V2.xlsx]

## Sheet: Own sequences
Supplementary Table S1. List of NCBI and GISAID accession numbers for the influenza virus genomes generated and analyzed in this study.
NCBI or GISAID accession numbers	Virus name	Database	Contry	Source	Subtype	Clade
	A/swine/Chile/CPN006/2023	NCBI	Chile	Swine	H1N1	GAMMA/PDM-LIKE
EPI_ISL_19167977	A/swine/Chile/CPN3873/2023	GISAID	Chile	Swine	H1N1	GAMMA/PDM-LIKE
EPI_ISL_19167975	A/swine/Chile/CPN3856/2023	GISAID	Chile	Swine	H1N1	GAMMA/PDM-LIKE
EPI_ISL_19167973	A/swine/Chile/CPN3851/2023	GISAID	Chile	Swine	H1N1	GAMMA/PDM-LIKE
EPI_ISL_19167980	A/swine/Chile/CPN3880/2023	GISAID	Chile	Swine	H1N1	GAMMA/PDM-LIKE
EPI_ISL_19167976	A/swine/Chile/CPN3857/2023	GISAID	Chile	Swine	H1N1	GAMMA/PDM-LIKE
EPI_ISL_19167978	A/swine/Chile/CPN3874/2023	GISAID	Chile	Swine	H1N1	GAMMA/PDM-LIKE
EPI_ISL_19167979	A/swine/Chile/CPN3877/2023	GISAID	Chile	Swine	H1N1	GAMMA/PDM-LIKE
	A/swine/Chile/CPN3846/2023	NCBI

## Sheet: HA
Supplementary Table S2. NCBI and GISAID accession numbers for influenza virus genomes used in the phylogenetic analyses of the HA segment in this study.
NCBI or GISAID accession numbers	Virus name	Data Base	Country	Source	Subtype	Clades	Linaje
CY022317	A/swine/Iowa/1/1985	Genbank	United States	Swine	H1N1	ALPHA	6B.1
KM355368	A/swine/Thailand/CU-S3631N/2012	Genbank	Thailand	Swine	H1N2	ALPHA	6B.1
CY085065	A/swine/Hong Kong/835/1993	Genbank	China	Swine	H1N1	BETA	6B.1
AF455676	A/Swine/North Carolina/98225/01	Genbank	United States	Swine	H1N2	BETA	unassigned
KF791374	A/swine/Illinois/A01291649/2013	Genbank	United States	Swine	H1N1	BETA	unassigned
JX422227	A/swine/Illinois/A01241173/2012	Genbank	United States	Swine	H1N2	BETA	unassigned
HM585494	A/swine/Iowa/03031/2010	Genbank	United States	Swine	H1N1	BETA	unassigned
CY157711	A/swine/Oklahoma/SG1188/2004	Genbank	United States	Swine	H1N1	GAMMA	unassigned
CY122404	A/swine/Mexico/Ver37/2010	Genbank	Mexico	Swine	H1N1	GAMMA	6B.1
CY114784	A/swine/Oklahoma/A01134903/2011	Genbank	United States	Swine	H1N1	GAMMA	unassigned
AF455677	A/Swine/North Carolina/93523/01	Genbank	United States	Swine	H1N2	GAMMA	unassigned
CY040549	A/swine/North Carolina/43951/2003	Genbank	United States	Swine	H1N1	GAMMA	unassigned
CY098516	A/swine/North Carolina/43951/2003	Genbank	United States	Swine	H1N1	GAMMA	unassigned
AF250124	A/Swine/Indiana/9K035/99	Genbank	United States	Swine	H1N2	GAMMA	unassigned
AY060050	A/Swine/Minnesota/16419/01	Genbank	United States	Swine	H1N2	GAMMA	unassigned
CY107835	A/swine/Korea/1204/2009	Genbank	Korea	Swine	H1N2	GAMMA	unassigned
EU798784	A/swine/Korea/Asan04/2006	Genbank	Korea	Swine	H1N2	GAMMA	unassigned
CY099295	A/swine/Illinois/01917/2007	Genbank	United States	Swine	H1N1	GAMMA	6B.1
JX163263	A/swine/Iowa/A01203491/2012	Genbank	United States	Swine	H1N1	GAMMA	6B.1
MK967639	A/swine/Iowa/A02478465/2019	Genbank	United States	Swine	H1N1	GAMMA	6B.1
MK564245	A/swine/Iowa/A02430043/2019	Genbank	United States	Swine	H1N1	GAMMA	unassigned
MK859913	A/swine/Minnesota/A02245099/2019	Genbank	United States	Swine	H1N1	GAMMA	6B.1
AF455680	A/Swine/Indiana/P12439/00	Genbank	United States	Swine	H1N2	GAMMA/PDM-LIKE	unassigned
JN375298	A/swine/Guangdong/2670/2010	Genbank	China	Swine	H1N2	GAMMA/PDM-LIKE	6B.1
CY089797	A/swine/Thailand/CU-PL65/2010	Genbank	Thailand	Swine	H1N1	GAMMA/PDM-LIKE	6B.1
GQ117044	A/California/04/2009	Genbank	United States	Human	H1N1	GAMMA/PDM-LIKE	6B.1
KR870293	A/swine/Chile/9210581/2012|H1N2	Genbank	Chile	Swine	H1N2	GAMMA/PDM-LIKE	unassigned
MF098953	A/swine/Rancagua/VN1401-688/2015	Genbank	Chile	Swine	H1N1	GAMMA/PDM-LIKE	6B.1
MH346933	A/swine/Melipilla/VN1401-3146/2017	Genbank	Chile	Swine	H1N1	GAMMA/PDM-LIKE	unassigned
KU177213	A/swine/Zhejiang/SW64/2014|H1N2	Genbank	China	Swine	H1N2	GAMMA/PDM-LIKE	unassigned
MF099216	A/swine/Isla de Maipo/VN1401-1228/2015	Genbank	Chile	Swine	H1N1	GAMMA/PDM-LIKE	unassigned
MF098806	A/swine/Chillan/VN1401-1719/2015	Genbank	Chile	Swine	H1N1	GAMMA/PDM-LIKE	6B.1
MN054275	A/swine/Nuble/VN1401-3959/2018	Genbank	Chile	Swine	H1N1	GAMMA/PDM-LIKE	6B.1
MN055289	A/swine/Nuble/VN1401-3956/2018	Genbank	Chile	Swine	H1N1	GAMMA/PDM-LIKE	6B.1
KF013674	A/swine/Ohio/A01349920/2013	Genbank	United States	Swine	H1N1	GAMMA/PDM-LIKE	6B.1
MH347011	A/swine/Rancagua/VN1401-2737/2017	Genbank	Chile	Swine	H1N1	GAMMA/PDM-LIKE	6B.1
MN054388	A/swine/OHiggins/VN1401-3851/2018	Genbank	Chile	Swine	H1N1	GAMMA/PDM-LIKE	6B.1
MH347151	A/swine/Tiltil/VN1401-2710/2017	Genbank	Chile	Swine	H1N1	GAMMA/PDM-LIKE	6B.1
MH346610	A/swine/Tiltil/VN1401-2714/2017	Genbank	Chile	Swine	H1N1	GAMMA/PDM-LIKE	6B.1
MK799859	A/swine/Arkansas/A02431597/2019	Genbank	United States	Swine	H1N1	GAMMA/PDM-LIKE	6B.1A.1 (1)
MK967613	A/swine/Iowa/A01797997/2019	Genbank	United States	Swine	H1N1	GAMMA/PDM-LIKE	6B.1A.5b (5b)
MT211044	A/swine/Indiana/19TOSU5110/2019	Genbank	United States	Swine	H1N1	GAMMA/PDM-LIKE	6B.1A.5a (5a)
	A/swine/Chile/CPN006/2019		Chile	Swine	H1N1	GAMMA/PDM-LIKE	6B.1A.5a (5a)
EPI_ISL_19167977	A/swine/Chile/CPN3873/2023	GISAID	Chile	Swine	H1N1	GAMMA/PDM-LIKE	6B.1A.5a.2a.1 (5a.2a.1)
EPI_ISL_19167975	A/swine/Chile/CPN3856/2023	GISAID	Chile	Swine	H1N1	GAMMA/PDM-LIKE	6B.1A.5a.2a.1 (5a.2a.1)
EPI_ISL_19167973	A/swine/Chile/CPN3851/2023	GISAID	Chile	Swine	H1N1	GAMMA/PDM-LIKE	6B.1A.5a.2a.1 (5a.2a.1)
EPI_ISL_19167980	A/swine/Chile/CPN3880/2023	GISAID	Chile	Swine	H1N1	GAMMA/PDM-LIKE	6B.1A.5a.2a.1 (5a.2a.1)
EPI_ISL_19167976	A/swine/Chile/CPN3857/2023	GISAID	Chile	Swine	H1N1	GAMMA/PDM-LIKE	6B.1A.5a.2a.1 (5a.2a.1)
EPI_ISL_19167978	A/swine/Chile/CPN3874/2023	GISAID	Chile	Swine	H1N1	GAMMA/PDM-LIKE	6B.1A.5a.2a.1 (5a.2a.1)
EPI_ISL_19167979	A/swine/Chile/CPN3877/2023	GISAID	Chile	Swine	H1N1	GAMMA/PDM-LIKE	6B.1A.5a.2a.1 (5a.2a.1)
KM276896	A/swine/Taiwan/NPUST0003	Genbank	Taiwan	Swine	H1N2	ALPHA	unassigned
CY159057	A/swine/Manitoba/SG1433/2009	Genbank	Canada	Swine	H1N1	ALPHA	6B.1
EPI_ISL_19268406	A/swine/Iowa/L023260/2024	GISAID	United States	Swine	H1N1	ALPHA	6B.1
CY022061	A/swine/Tennessee/19/1976	Genbank	United States	Swine	H1N1	ALPHA	unassigned
AB921005	A/swine/Gunma/1/2013	Genbank	Japan	Swine	H1N2	ALPHA	6B.1A.5a (5a)
CY027291	A/swine/Ohio/23/1935	Genbank	United States	Swine	H1N1	ALPHA	unassigned
EU139824	A/swine/Iowa/1945	Genbank	United States	Swine	H1N1	ALPHA	6B.1
AF117241	A/South Carolina/1/18	Genbank	United States		H1N1	ALPHA	unassigned
CY020437	A/Chile/1/1983	Genbank	Chile	Human	H1N1	DELTA	unassigned
CY125028	A/Victoria/36/1988	Genbank	Australia	Human	H1N1	DELTA	unassigned
CY020477	A/Singapore/6/1986	Genbank	Singapore	Human	H1N1	DELTA	unassigned
EU004452	A/swine/Henan/01/06	Genbank	China	Swine	H1N1	DELTA	unassigned
EU004444	A/swine/Tianjin/01/04	Genbank	China	Swine	H1N1	DELTA	unassigned
CY019771	A/Memphis/3/1987	Genbank	United States	Human	H1N1	DELTA	unassigned
JF816565	A/Taiwan/1/1986	Genbank	Taiwan		H1N1	DELTA	unassigned
KR870296	A/swine/Chile/9271613/2012	Genbank	Chile	Swine	H1N2	DELTA	unassigned
CY207245	A/swine/Chile/YA026/2015	Genbank	Chile	Swine	H1N2	DELTA	unassigned
D13573	A/Suita/1/89	Genbank	Japan	Human	H1N1	DELTA	unassigned
CY036823	A/Siena/10/1989	Genbank	Italy	Human	H1N1	DELTA	unassigned
AF386774	A/Switzerland/5389/95	Genbank	Switzerland		H1N1	DELTA	unassigned
CY125036	A/Wellington/47/1992	Genbank	New Zeland	Human	H1N1	DELTA	unassigned
AY289927	A/Texas/36/91	Genbank	United States		H1N1	DELTA	unassigned
KR870300A	A/swine/Chile/9271642/2012	Genbank	Chile	Swine	H1N2	DELTA	unassigned
KR870297	A/swine/Chile/9271617/2012	Genbank	Chile	Swine	H1N2	DELTA	unassigned
EF541421	A/Beijing/262/95	Genbank	China	Human	H1N1	DELTA	unassigned
AJ344014	A/New Caledonia/20/99 Caledonia/20/99	Genbank	France	Human	H1N1	DELTA	6B.1A.6 (6)
KF572616	A/wild boar/Brazil/214-11-13D/2011	Genbank	Brazil	Wild boar	H1N2	DELTA	unassigned
KM507519	A/swine/Brazil/185-11-7/2011	Genbank	Brazil	Swine	H1N2	DELTA	unassigned
KM507530	A/swine/Brazil/232-11-13/2011	Genbank	Brazil	Swine	H1N2	DELTA	unassigned
KP027585	A/swine/Brazil/G2P1/2013	Genbank	Brazil	Swine	H1N2	DELTA	unassigned
KP027593	A/swine/Brazil/G2P2/2013	Genbank	Brazil	Swine	H1N2	DELTA	unassigned
EU097961	A/Denmark/12/2003	Genbank	Denmark	Human	H1N2	DELTA	unassigned
CY006867	A/New York/211/2003	Genbank	United States	Human	H1N2	DELTA	unassigned
FJ231789	A/Baden-Wuerttemberg/129/2003	Genbank	Germany	Human	H1N2	DELTA	unassigned
JF812283	A/swine/Iowa/A01049062/2010	Genbank	United States	Swine	H1N2	DELTA	unassigned
CY157919	A/swine/Texas/SG1250/2006	Genbank	United States	Swine	H1N2	DELTA	unassigned
KC562203	A/swine/Minnesota/A01444719/2013	Genbank	United States	Swine	H1N2	DELTA	unassigned
EPI_ISL_19219655	A/swine/South Dakota/A02862317/2024	GISAID	United States	Swine	H1N2	DELTA	unassigned
KJ620415	A/Minnesota/14/2012|H1N2	Genbank	United States	Human	H1N2	DELTA	unassigned
KC759335	A/swine/Illinois/A01349041/2013	Genbank	United States	Swine	H1N2	DELTA	unassigned
CY125663	A/England/192/2000	Genbank	England	Human	H1N1	DELTA	unassigned
EU097938	A/Denmark/16/2001	Genbank	Denmark	Human	H1N1	DELTA	6B.1A.6 (6)
EU100724	A/Solomon Islands/3/2006	Genbank	Solomon Islands	Human	H1N1	DELTA	unassigned
AB628080	A/swine/Binh Doung/02/16/2010	Genbank	Vietnam	Swine	H1N2	DELTA	unassigned
CY119186	A/Malaysia/33166/2005	Genbank	Malaysia	Human	H1N1	DELTA	unassigned
EU516259	A/Colorado/26/2007	Genbank	United States	Human	H1N1	DELTA	6B.1A.6 (6)
CY163864	A/Brisbane/59/2007	Genbank	Australia	Human	H1N1	DELTA	6B.1A.6 (6)
CY016323	A/Michigan/1/2003	Genbank	United States	Swine	H1N1	DELTA	6B.1A.6 (6)
CY075856	A/swine/Argentina/CIP051-BsAs76/2009	Genbank	Argentina	Swine	H1N1	DELTA	unassigned
KR863473	A/swine/Argentina/CIP051-A199/2011	Genbank	Argentina	Swine	H1N2	DELTA	unassigned
KR863429	A/swine/Argentina/CIP051-C29-42/2013	Genbank	Argentina	Swine	H1N2	DELTA	unassigned
KR863423	A/swine/Argentina/CIP051-A241-9/2012	Genbank	Argentina	Swine	H1N2	DELTA	unassigned
KR863417	A/swine/Argentina/CIP112-C47/2014	Genbank	Argentina	Swine	H1N2	DELTA	unassigned
KR863479	A/swine/Argentina/CIP051-C05-M1-1/2012	Genbank	Argentina	Swine	H1N2	DELTA	unassigned
KR863393	A/swine/Argentina/CIP051-C05-M21/2012	Genbank	Argentina	Swine	H1N2	DELTA	unassigned
KR863426	A/swine/Argentina/CIP051-A241-2/2012	Genbank	Argentina	Swine	H1N2	DELTA	unassigned
KR863420	A/swine/Argentina/CIP051-C05-M1-5/2012	Genbank	Argentina	Swine	H1N2	DELTA	unassigned
CY098509	A/swine/North Carolina/38448-1/2005	Genbank	United States	Swine	H1N1	DELTA	unassigned
CY098509	A/swine/North Carolina/38448-1/2005	Genbank	United States	Swine	H1N1	DELTA	unassigned
FJ611898	A/swine/Minnesota/07002083/2007	Genbank	United States	Swine	H1N1	DELTA	unassigned
CY159361	A/swine/South Carolina/01414/2006	Genbank	United States	Swine	H1N1	DELTA	unassigned
CY114631	A/swine/Illinois/A01047079/2010	Genbank	United States	Swine	H1N2	DELTA	unassigned
HM754219	A/swine/Missouri/03035/2010	Genbank	United States	Swine	H1N2	DELTA	unassigned
HM754219	A/swine/Missouri/03035/2010	Genbank	United States	Swine	H1N2	DELTA	unassigned
EPI_ISL_19262302	A/swine/Iowa/J019092/2024	GISAID	United States	Swine	H1N2	DELTA	unassigned
EPI_ISL_19262301	A/swine/Iowa/L012924/2024	GISAID	United States	Swine	H1N1	DELTA	unassigned
EPI_ISL_19262303	A/swine/Iowa/J019091/2024	GISAID	United States	Swine	H1N2	DELTA	unassigned
EPI_ISL_19521802	A/swine/Nebraska/I015760/2024	GISAID	United States	Swine	H1N1	DELTA	unassigned
EPI_ISL_19283986	A/swine/Nebraska/I008616/2024	GISAID	United States	Swine	H1N2	DELTA	unassigned
EPI_ISL_19283978	A/swine/Iowa/C030823/2024	GISAID	United States	Swine	H1N2	DELTA	unassigned
EPI_ISL_19332120	A/swine/Indiana/24TOSU0887/2024	GISAID	United States	Swine	H1N2	DELTA	unassigned
EPI_ISL_19521808	A/swine/Iowa/K029230/2024	GISAID	United States	Swine	H1N2	DELTA	unassigned
EPI_ISL_19283981	A/swine/Iowa/K050350/2024	GISAID	United States	Swine	H1N2	DELTA	unassigned

## Sheet: NA
Supplementary Table S3. NCBI and GISAID accession numbers for influenza virus genomes used in the phylogenetic analyses of the NA segment in this study.
NCBI or GISAID accession numbers	Virus name	Data Base	Country	Source	Subtype
MH346636	A/swine/Coihueco/VN1401-2985/2017	Genbank	Chile	Swine	H1N1
EPI_ISL_19160472	A/swine/Voronezh Region/RII-WD923S/2024	GISAID	Rusia	Swine	H1N1
MN054229	A/swine/OHiggins/VN1401-3848/2018	Genbank	Chile	Swine	H1N1
MN054285	A/swine/OHiggins/VN1401-3839/2018	Genbank	Chile	Swine	H1N1
MT367658	A/swine/Iowa/A02479177/2020	Genbank	United States	Swine	H1N1
EPI_ISL_19338421	A/swine/Czech Republic/9213/2024	GISAID	Czech Republic	Swine	H1N1
	A/swine/Chile/CPN006/2019		Chile	Swine	H1N1
EPI_ISL_1926840	A/swine/Iowa/L023260/2024	GISAID	United States	Swine	H1N1
EPI_ISL_19331962	A/swine/Pskov Region/RII-SK15.1.12S/2024	GISAID	Rusia	Swine	H1N1
	A/swine/Chile/CPN3846/2023		Chile	Swine	H1N1
EPI_ISL_19167977	A/swine/Chile/CPN3873/2023	GISAID	Chile	Swine	H1N1
EPI_ISL_19167975	A/swine/Chile/CPN3856/2023	GISAID	Chile	Swine	H1N1
EPI_ISL_19167976	A/swine/Chile/CPN3857/2023	GISAID	Chile	Swine	H1N1
EPI_ISL_19167973	A/swine/Chile/CPN3851/2023	GISAID	Chile	Swine	H1N1
EPI_ISL_19167978	A/swine/Chile/CPN3874/2023	GISAID	Chile	Swine	H1N1
EPI_ISL_19167980	A/swine/Chile/CPN3880/2023	GISAID	Chile	Swine	H1N1
EPI_ISL_19167979	A/swine/Chile/CPN3877/2023	GISAID	Chile	Swine	H1N1
KX358878	A/swine/Pennsylvania/A01775127/2016	Genbank	United States	Swine	H1N1
KX830879	A/swine/Argentina/CIP112-2203/2016	Genbank	Argentina	Swine	H1N1
MH346949	A/swine/Tiltil/VN1401-2710/2017	Genbank	Chile	Swine	H1N1
MF098997	A/swine/Pelarco/VN1401-1308/2015	Genbank	Chile	Swine	H1N1
KX827335	A/swine/Argentina/CIP112-C93.84/2014	Genbank	Argentina	Swine	H1N1
KX827326	A/swine/Argentina/CIP112-C93.85/2014	Genbank	Argentina	Swine	H1N1
KT873327	A/swine/Argentina/CIP112-C40.P6/2014	Genbank	Argentina	Swine	H1N1
KR863438	A/swine/Argentina/CIP112-C40-P5/2014	Genbank	Argentina	Swine	H1N1
KR863459	A/swine/Argentina/CIP112-C59-B6/2014	Genbank	Argentina	Swine	H1N1
KC703311	A/swine/Colombia/4/2011	Genbank	Colombia	Swine	H1N1
KX827329	A/swine/Argentina/CIP112-C76/2014	Genbank	Argentina	Swine	H1N1
KT873330	A/swine/Argentina/CIP114-C37/2014	Genbank	Argentina	Swine	H1N1
MH997693	A/swine/Cundinamarca/1-019	Genbank	Colombia	Swine	H1N1
MF099271	A/swine/Rancagua/VN1401-1459/2015	Genbank	Chile	Swine	H1N1
MF099188	A/swine/Chile/2-7/2014	Genbank	Chile	Swine	H1N1
EPI_ISL_19498424	A/swine/Northern Ireland/3016-20/2024	GISAID	Northern Ireland	Swine	H1N1
MN054509	A/swine/OHiggins/VN1401-3770/2013	Genbank	Chile	Swine	H1N1
MF098812	A/swine/Rancagua/VN1401-688/2015	Genbank	Chile	Swine	H1N1
MF099185	A/swine/Rancagua/VN1401-23/2014	Genbank	Chile	Swine	H1N1
MF098931	A/swine/Chile/20/2014	Genbank	Chile	Swine	H1N1
MF099314	A/swine/Isla de Maipo/VN1401-1228/2015	Genbank	Chile	Swine	H1N1
MF099259	A/swine/Chillan/VN1401-1719/2015	Genbank	Chile	Swine	H1N1
MN054267	A/swine/Nuble/VN1401-3960/2018	Genbank	Chile	Swine	H1N1
MK160087	A/Sw/Bulnes/VN1401-P6SP/2018	Genbank	Chile	Swine	H1N1
MK160105	A/Sw/Bulnes/VN1401-P1SP/2018	Genbank	Chile	Swine	H1N1
CY207063	A/swine/Colombia/2/2011	Genbank	Colombia	Swine	H1N1
MF099214	A/swine/Chile/65/2014	Genbank	Chile	Swine	H1N1
MH346717	A/swine/Palmilla/VN1401-P7SI/2016	Genbank	Chile	Swine	H1N1
KM507542	A/swine/Brazil/12A/2010	Genbank	Brazil	Swine	H1N1
JQ666883	A/swine/Brazil/18/2010	Genbank	Brazil	Swine	H1N1
KY653729	A/swine/Oklahoma/A01672680/2017	Genbank	United States	Swine	H1N1
KR863409	A/swine/Argentina/CIP051-A178/2010	Genbank	Argentina	Swine	H1N1
MF099346	A/swine/Chile/15/2014	Genbank	Chile	Swine	H1N1
KR863391	A/swine/Argentina/CIP051-C08-648/2011	Genbank	Argentina	Swine	H1N1
KC876523	A/swine/Argentina/CIP051-A207/2012	Genbank	Argentina	Swine	H1N1
KR863462	A/swine/Argentina/CIP051-A232/2012	Genbank	Argentina	Swine	H1N1
KC876531	A/swine/Argentina/CIP051-A201/2012	Genbank	Argentina	Swine	H1N1
KR863397	A/swine/Argentina/CIP051-201-pul/2012	Genbank	Argentina	Swine	H1N1
KR863456	A/swine/Argentina/CIP051-C06-G3/2013	Genbank	Argentina	Swine	H1N1
KM496997	A/swine/Brazil/66/2011	Genbank	Brazil	Swine	H1N1
MK160101	A/swine/Valparaiso/VN1401-559/2014	Genbank	Chile	Swine	H1N1
MF099203	A/swine/Chile/VN1401-571/2014	Genbank	Chile	Swine	H1N1
KC876555	A/swine/Argentina/CIP051-A202/2012	Genbank	Argentina	Swine	H1N1
KR863447	A/swine/Argentina/CIP051-L23/2011	Genbank	Argentina	Swine	H1N1
MF098842	A/swine/OHiggins/VN1401-380/2014	Genbank	Chile	Swine	H1N1
KR863403	A/swine/Argentina/CIP051-A181-C2/2011	Genbank	Argentina	Swine	H1N1
KR863471	A/swine/Argentina/CIP051-C14-A3/2013	Genbank	Argentina	Swine	H1N1
KR863412	A/swine/Argentina/CIP051-C14-A2/2013	Genbank	Argentina	Swine	H1N1
KR863444	A/swine/Argentina/CIP051-C15-10636/2013	Genbank	Argentina	Swine	H1N1
MH346672	A/swine/Melipilla/VN1401-3146/2017	Genbank	Chile	Swine	H1N1
MF099129	A/swine/Chile/VN1401-80/2014	Genbank	Chile	Swine	H1N1
MF099245	A/swine/Rengo/VN1401-1563/2015	Genbank	Argentina	Swine	H1N1
KR863406	A/swine/Argentina/CIP051-A234-06/2011	Genbank	Argentina	Swine	H1N1
KR863436	A/swine/Argentina/CIP112-C35-25175/2014	Genbank	Argentina	Swine	H1N1
KR863400	A/swine/Argentina/CIP112-C35-25174/2014	Genbank	Argentina	Swine	H1N1
KX830876	A/swine/Argentina/CIP112-C102/2015	Genbank	Argentina	Swine	H1N1
KP027603	A/swine/Brazil/G3P1/2013	Genbank	Brazil	Swine	H1N1
KM497005	A/swine/Brazil/263/2012	Genbank	Brazil	Swine	H1N1
MF098914	A/swine/Rancagua/VN1401-1107/2015	Genbank	Chile	Swine	H1N1
FJ969517	A/California/04/2009	Genbank	United States	Human	H1N1
MH997709	A/swine/Antioquia/3-021	Genbank	Colombia	Swine	H1N1
CY207055	A/swine/Colombia/M1445/2015	Genbank	Colombia	Swine	H1N1
EPI_ISL_19072288	A/swine/Nordrhein-Westfalen/89/2024	GISAID	Germany	Swine	H1N1
EPI_ISL_19160373	A/swine/Kursk Region/39-3/2024	GISAID	Rusia	Swine	H1N1
EPI_ISL_19179085	A/swine/Nordrhein-Westfalen/92/2024	GISAID	Germany	Swine	H1N1
MK371700	A/swine/North Carolina/A02271329/2018	Genbank	United States	Swine	H1N1
MK677423	A/swine/North Carolina/A02430885/2019	Genbank	United States	Swine	H1N1
MT367666	A/swine/North Carolina/A02479182/2020	Genbank	United States	Swine	H1N1
MK072851	A/swine/Iowa/A02257809/2018	Genbank	United States	Swine	H1N1
KU861209	A/swine/Illinois/A01731240/2016	Genbank	United States	Swine	H1N1
MN379885	A/swine/Illinois/20B008/2016	Genbank	United States	Swine	H1N1
KU877387	A/swine/Illinois/A01731475/2016	Genbank	United States	Swine	H1N1
MG548024	A/swine/Iowa/A02134226/2017	Genbank	United States	Swine	H1N1
MH937456	A/swine/Iowa/A02256789/2018	Genbank	United States	Swine	H1N1
MN732866	A/swine/Kansas/A02245301/2019	Genbank	United States	Swine	H1N1
MG775665	A/swine/Iowa/A02138495/2017	Genbank	United States	Swine	H1N1
MG870277	A/swine/Iowa/A02139137/2017	Genbank	United States	Swine	H1N1
MH802647	A/swine/North Carolina/A02254799/2018	Genbank	United States	Swine	H1N1
MN022489	A/swine/Iowa/A02478474/2019	Genbank	United States	Swine	H1N1
MK564246	A/swine/Iowa/A02430043/2019	Genbank	United States	Swine	H1N1
MH445463	A/swine/Texas/A01785528/2018	Genbank	United States	Swine	H1N1
KY120263	A/swine/Iowa/A01782521/2016	Genbank	United States	Swine	H1N1
MF150361	A/swine/Iowa/A02214840/2017	Genbank	United States	Swine	H1N1
MK503421	A/swine/Iowa/A02429801/2019	Genbank	United States	Swine	H1N1
MT081592	A/swine/Iowa/A02245392/2020	Genbank	United States	Swine	H1N1
MT081598	A/swine/Minnesota/A02245397/2020	Genbank	United States	Swine	H1N1
MT319808	A/swine/Iowa/A02479146/2020	Genbank	United States	Swine	H1N1

## Sheet: MP
Supplementary Table S4. NCBI and GISAID accession numbers for influenza virus genomes used in the phylogenetic analyses of the MP segment in this study.
accession numbers	Virus name	Data Base	Country	Source	Subtype
CY031391	A/Brisbane/59/2007	GenBank	Australia	Human	H1N1
CY031337	A/New Caledonia/20/1999	GenBank	France	Human	H1N1
CY019772	A/Memphis/3/1987	GenBank	Unites States	Human	H1N1
AF251391	A/Swine/Colorado/1/77	GenBank	Unites States	Swine	H3N2
CY163649	A/Wisconsin/67/2005	GenBank	Unites States	Human	H3N2
CY121126	A/New York/55/2004	GenBank	Unites States	Human	H3N2
M33045	A/swine/Iowa/15/1930	GenBank	Unites States	Swine	H1N1
CY026284	A/swine/Wisconsin/1/1957	GenBank	Unites States	Swine	H1N1
M6353	A/swine/Tennessee/24/1977	GenBank	Unites States	Swine	H1N1
CY022286	A/swine/Tennessee/65/1977	GenBank	Unites States	Swine	H1N1
CY039918	A/swine/Wisconsin/1915/1988	GenBank	Unites States	Swine	H1N1
CY022334	A/swine/Iowa/17672/1988	GenBank	Unites States	Swine	H1N1
AF251406	A/Swine/Nebraska/209/98	GenBank	Unites States	Swine	H3N2
CY095678	A/swine/Texas/4199 2/1998	GenBank	Unites States	Swine	H3N2
CY098519	A/swine/North Carolina/18161/2002	GenBank	Unites States	Swine	H1N1
CY098495	A/swine/Minnesota/5763/2003	GenBank	Unites States	Swine	H1N2
CY099152	A/swine/North Carolina/00839/2005	GenBank	Unites States	Swine	H1N1
HM461789	A/swine/Kentucky/02086/2008	GenBank	Unites States	Swine	H1N1
EU409957	A/swine/Ohio/75004/2004	GenBank	Unites States	Swine	H1N1
CY099256	A/swine/Illinois/02251/2008	GenBank	Unites States	Swine	H1N1
HM46178	A/swine/Ohio/02026/2008	GenBank	Unites States	Swine	H1N1
HM461829	A/swine/North Carolina/02084/2008	GenBank	Unites States	Swine	H1N1
GQ484361	A/swine/Kansas/77778/2007	GenBank	Unites States	Swine	H1N1
FJ611901	A/swine/Minnesota/07002083/2007	GenBank	Unites States	Swine	H1N1
CY018886	A/mallard/Ohio/118/1993	GenBank	Unites States	Mallard	H1N1
CY021222	A/blue winged teal/Ohio/1339/2005	GenBank	Unites States	Blue winged teal	H4N6
CY024795	A/mallard/Maryland/1983/2005	GenBank	Unites States	Mallard	H6N8
EU02609	A/mallard/Maryland/406/2002	GenBank	Unites States	Mallard	H1N1
CY025254	A/swine/Italy/670/1987	GenBank	Italy	Swine	H1N1
AJ293938	A/swine/Italy/1553 2/98	GenBank	Italy	Swine	H3N2
CY009893	A/Swine/Spain/50047/2003	GenBank	Spain	Swine	H1N1
CY010581	A/swine/Spain/53207/2004	GenBank	Spain	Swine	H1N1
CY116522	A/swine/Italy/29313/2006	GenBank	Italy	Swine	H1N1
JQ070795	A/Indiana/08/2011	GenBank	Unites States	Human	H3N2
MH346677	A/swine/Palmilla/VN1401-P7SI/2016	GenBank	Chile	Swine	H1N1
CY20724	A/swine/Chile/YA06/2014	GenBank	Chile	Swine	H1N2
MF099122	A/swine/Rancagua/VN1401-689/2015	GenBank	Chile	Swine	H1N1
MF099205	A/swine/Rancagua/VN1401-1107/2015	GenBank	Chile	Swine	H1N1
MK160109	A/Sw/Bulnes/VN1401-P1SP/201	GenBank	Chile	Swine	H1N1
MK160085	A/Sw/Bulnes/VN1401-P6SP/2018	GenBank	Chile	Swine	H1N1
KP100886	A/swine/Iowa/13 1015/2010	GenBank	Unites States	Swine	H1N2
FJ966085	A/California/04/2009	GenBank	Unites States	Human	H1N1
EPI_ISL_19262301	A/swine/Iowa/L012924/2024	GISAID	Unites States	Swine	H1N1
EPI_ISL_19262303	A/swine/Iowa/J019091/2024	GISAID	Unites States	Swine	H1N2
EPI_ISL_19262302	A/swine/Iowa/J019092/2024	GISAID	Unites States	Swine	H1N2
EPI_ISL_19268406	A/swine/Iowa/L023260/2024	GISAID	Unites States	Swine	H1N1
EPI_ISL_19283986	A/swine/Nebraska/I008616/2024	GISAID	Unites States	Swine	H1N2
EPI_ISL_19219655	A/swine/South	GISAID	Unites States	Swine	H1N2
EPI_ISL_19332120	A/swine/Indiana/24TOSU0887/2024	GISAID	Unites States	Swine	H1N2
EPI_ISL_19283978	A/swine/Iowa/C030823/2024	GISAID	Unites States	Swine	H1N2
EPI_ISL_19521808	A/swine/Iowa/K029230/2024	GISAID	Unites States	Swine	H1N2
EPI_ISL_19283981	A/swine/Iowa/K050350/2024	GISAID	Unites States	Swine	H1N2
KP100862	A/swine/Indiana/26-0818/2011	GenBank	Unites States	Swine	H1N2
EPI ISL 19521802	A/swine/Nebraska/I015760/2024	GISAID	Unites States	Swine	H1N1
MN055243	A/swine/OHiggins/VN1401-3843/2018	GenBank	Chile	Swine	H1N1
MH346877	A/swine/Coihueco/VN1401-2988/2017	GenBank	Chile	Swine	H1N1
MH346521	A/swine/Tiltil/VN1401-2710/2017	GenBank	Chile	Swine	H1N1
	A/swine/Chile/CPN006/2019		Chile	Swine	H1N1
EPI ISL 19167978	A/swine/Chile/CPN3874/2023	GISAID	Chile	Swine	H1N1
EPI ISL 19167973	A/swine/Chile/CPN3851/2023	GISAID	Chile	Swine	H1N1
EPI ISL 19167980	A/swine/Chile/CPN3880/2023	GISAID	Chile	Swine	H1N1
EPI ISL 19167979	A/swine/Chile/CPN3877/2023	GISAID	Chile	Swine	H1N1
EPI ISL 19167977	A/swine/Chile/CPN3873/2023	GISAID	Chile	Swine	H1N1
EPI ISL 19167975	A/swine/Chile/CPN3856/2023	GISAID	Chile	Swine	H1N1
EPI ISL 19167976	A/swine/Chile/CPN3857/2023	GISAID	Chile	Swine	H1N1

## Sheet: NP
Supplementary Table S4. NCBI and GISAID accession numbers for influenza virus genomes used in the phylogenetic analyses of the NP segment in this study.
NCBI or GISAID accession numbers	Virus name	Data Base	Country	Source	Subtype
EPI ISL 19331962	A/swine/Pskov Region/RII-SK15.1.12S/2024	GISAID	Russia	Swine	H1N1
MH347193	A/swine/Palmilla/VN1401-P7SI/2016	GenBank	Chile	Swine	H1N1
EPI ISL 19498424	A/swine/Northern Ireland/3016-20/2024	GISAID	Northern Ireland	Swine	H1N1
EPI ISL 19160373	A/swine/Kursk Region/39-3/2024	GISAID	Russia	Swine	H1N1
EPI ISL 19268406	A/swine/Iowa/L023260/2024	GISAID	United States	Swine	H1N1
EPI ISL 19521802	A/swine/Nebraska/I015760/2024	GISAID	United States	Swine	H1N1
CY207248	A/swine/Chile/YA06/2014	GenBank	Chile	Swine	H1N1
MF099117	A/swine/Rancagua/VN1401-689/2015	GenBank	Chile	Swine	H1N1
MF098906	A/swine/Rancagua/VN1401-1107/2015	GenBank	Chile	Swine	H1N1
MK160108	A/Sw/Bulnes/VN1401-P1SP/2018	GenBank	Chile	Swine	H1N1
MK160084	A/Sw/Bulnes/VN1401-P6SP/2018	GenBank	Chile	Swine	H1N1
EPI ISL 19160472	A/swine/Voronezh Region/RII-WD923S/2024	GISAID	Russia	Swine	H1N1
MN055242	A/swine/OHiggins/VN1401-3843/2018	GenBank	Chile	Swine	H1N1
MH346963	A/swine/Tiltil/VN1401-2710/2017	GenBank	Chile	Swine	H1N1
MH346611	A/swine/Coihueco/VN1401-2988/2017	GenBank	Chile	Swine	H1N1
EPI ISL 19338421	A/swine/Czech Republic/9213/2024	GISAID	Czech Republi	Swine	H1N1
	A/Swine/Chile/CPN006/2019		Chile	Swine	H1N1
EPI ISL 1916797	A/swine/Chile/CPN3856/2023	GISAID	Chile	Swine	H1N1
EPI ISL 19167978	A/swine/Chile/CPN3874/2023	GISAID	Chile	Swine	H1N1
EPI ISL 1916797	A/swine/Chile/CPN3857/2023	GISAID	Chile	Swine	H1N1
EPI ISL 19167980	A/swine/Chile/CPN3880/2023	GISAID	Chile	Swine	H1N1
EPI ISL 19167977	A/swine/Chile/CPN3873/2023	GISAID	Chile	Swine	H1N1
EPI ISL 19167973	A/swine/Chile/CPN3851/2023	GISAID	Chile	Swine	H1N1
EPI ISL 19167979	A/swine/Chile/CPN3877/2023	GISAID	Chile	Swine	H1N1
MN371617	A/California/04/2009	GenBank	United States	Human	H1N1
AF251423	A/Swine/Iowa/569/1999	GenBank	United States	Swine	H3N2
CY099130	A/swine/Indiana/00427/2004	GenBank	United States	Swine	H1N2
HM461787	A/swine/Kentucky/02086/2008	GenBank	United States	Swine	H1N1
HM461771	A/swine/Iowa/02039/2008	GenBank	United States	Swine	H1N2
CY099122	A/swine/Minnesota/02053/2008	GenBank	United States	Swine	H1N1
DQ469967	A/swine/Alberta/14722/2005	GenBank	United States	Swine	H3N2
GQ484360	A/swine/Kansas/77778/2007	GenBank	United States	Swine	H1N1
HM461843	A/swine/Iowa/02096/2008	GenBank	United States	Swine	H1N1
CY099114	A/swine/Minnesota/01862/2007	GenBank	United States	Swine	H3N2
HM461819	A/swine/North Carolina/02023/2008	GenBank	United States	Swine	H1N1
JN638727	A/Indiana/08/2011	GenBank	United States	Human	H3N2
CY099234	A/swine/Minnesota/001332/2006	GenBank	United States	Swine	H3N2
HM461811	A/swine/Missouri/02060/2008	GenBank	United States	Swine	H1N1
HM46180	A/swine/Minnesota/02011/2008	GenBank	United States	Swine	H1N2
CY095676	A/swine/Texas/4199 2/1998	GenBank	United States	Swine	H3N2
CY035073	A/swine/Memphis/1/1990	GenBank	United States	Swine	H1N1
M63768	A/swine/Iowa/17672/1988	GenBank	United States	Swine	H1N1
DQ280249	A/swine/Ontario/11112/2004	GenBank	United States	Swine	H1N1
CY039928	A/Swine/Indiana/1726/1988	GenBank	United States	Swine	H1N1
CY022320	A/swine/Iowa/1/1985	GenBank	United States	Swine	H1N1
CY022400	A/swine/Tennessee/1/1975	GenBank	United States	Swine	H1N1
EPI ISL 19179085	A/swine/Nordrhein-Westfalen/92/2024	GISAID	Chile	Swine	H1N1
EPI ISL 19072288	A/swine/Nordrhein-Westfalen/89/2024	GISAID	Chile	Swine	H1N1
CY019774	A/Memphis/3/1987H1N1	GenBank	United States	Human	H1N1
CY163515	A/Brisbane/59/2007	GenBank	United States	Human	H1N1
DQ508858	A/New Caledonia/20/1999	GenBank	France	Human	H1N1
DQ508866	A/Panama/2007/1999	GenBank	Panama	Human	H3N2
CY035025	A/Brisbane/10/2007H3N2	GenBank	Australia	Human	H3N2
CY034119	A/Wisconsin/67/2005H3N2	GenBank	United States	Human	H3N2

## Sheet: PA
Supplementary Table S5. NCBI and GISAID accession numbers for influenza virus genomes used in the phylogenetic analyses of the PA segment in this study.
NCBI or GISAID accession numbers	Virus name	Data Base	Country	Source	Subtype
CY022074	A/swine/Iowa/1/1976	GenBank	United States	Swine	H1N1
CY022346	A/swine/Illinois/1/1975	GenBank	United States	Swine	H1N1
CY027520	A/swine/Tennessee/5/1978	GenBank	United States	Swine	H1N1
CY096880	A/swine/Iowa/3421/1990	GenBank	United States	Swine	H1N1
CY039930	A/Swine/Indiana/1726/1988	GenBank	United States	Swine	H1N1
CY035075	A/swine/Memphis/1/1990	GenBank	United States	Swine	H1N1
CY027296	A/swine/Ohio/23/1935	GenBank	United States	Swine	H1N1
CY009305	A/swine/Colorado/1/1977	GenBank	United States	Swine	H3N2
AF251401	A/swine/Ontario/00130/1997	GenBank	United States	Swine	H3N2
CY121130	A/New York/55/2004	GenBank	United States	Human	H3N2
CY019776	A/Memphis/3/1987	GenBank	United States	Human	H1N1
CY163541	A/Brisbane/59/2007	GenBank	Australia	Human	H1N1
CY033627	A/New Caledonia/20/1999	GenBank	France	Human	H1N1
EPI_ISL_19072288	A/swine/Nordrhein-Westfalen/89/2024	GISAID	Germany	Swine	H1N1
EPI_ISL_19179085	A/swine/Nordrhein-Westfalen/92/2024	GISAID	Germany	Swine	H1N1
GU053281	A/American black duck/Maryland/424/2001	GenBank	United States	American black duck	H7N3
CY013868	A/green winged teal/Ohio/178/1999	GenBank	United States	Green winged teal	H6N2
CY021658	A/black duck/Ohio/161/1999	GenBank	United States	Black duck	H11N9
CY095674	A/swine/Texas/4199 2/1998	GenBank	United States	Swine	H3N2
EU735823	A/turkey/Ohio/313053/2004	GenBank	United States	Turkey	H3N2
CY045526	A/swine/Texas/050593/2008	GenBank	United States	Swine	H1N2
CY099108	A/swine/Minnesota/02782/2009	GenBank	United States	Swine	H3N2
CY110918	A/swine/Indiana/A01076191/2010	GenBank	United States	Swine	H3N2
CY099124	A/swine/Minnesota/02053/2008	GenBank	United States	Swine	H1N1
HM461841	A/swine/Iowa/02096/2008	GenBank	United States	Swine	H1N1
HM461849	A/swine/Texas/01976/2008	GenBank	United States	Swine	H1N2
HM461817	A/swine/North Carolina/02023/2008	GenBank	United States	Swine	H1N1
CY099040	A/swine/Minnesota/01146/2006	GenBank	United States	Swine	H3N2
CY099074	A/swine/Illinois/02238/2008	GenBank	United States	Swine	H1N1
HM461833	A/swine/Nebraska/02013/2008	GenBank	United States	Swine	H1N1
JN638730	A/Indiana/08/2011	GenBank	United States	Human	H3N2
EPI_ISL_19268406	A/swine/Iowa/L023260/2024	GISAID	United States	Swine	H1N1
EPI_ISL_19521802	A/swine/Nebraska/I015760/2024	GISAID	United States	Swine	H1N1
MH346673	A/swine/Palmilla/VN1401-P7SI/2016	GenBank	Chile	Swine	H1N1
EPI_ISL_19160373	A/swine/Kursk Region/39-3/2024	GISAID	Rusia	Swine	H1N1
MN371611	A/California/04/2009	GenBank	United States	Human	H1N1
EPI_ISL_19498424	A/swine/Northern Ireland/3016-20/2024	GISAID	United Kingdom	Swine	H1N1
MF098910	A/swine/Rancagua/VN1401-689/2015	GenBank	Chile	Swine	H1N1
MF099065	A/swine/Rancagua/VN1401-1107/2015	GenBank	Chile	Swine	H1N1
CY207250	A/swine/Chile/YA06/2014	GenBank	Chile	Swine	H1N2
MK160082	A/Sw/Bulnes/VN1401-P6SP/2018	GenBank	Chile	Swine	H1N1
MK160110	A/Sw/Bulnes/VN1401-P1SP/2018	GenBank	Chile	Swine	H1N1
JX309939	A/Singapore/GP4610/2010	GenBank	Singapore	Human	H1N1
CY129651	A/Sheffield/INS545/2011	GenBank	United Kingdom	Human	H1N1
CY092909	A/Georgia/NHRC0001/2011	GenBank	United States	Human	H1N1
EPI_ISL_19331962	A/swine/Pskov Region/RII-SK15.1.12S/2024	GISAID	Rusia	Swine	H1N1
MN055246	A/swine/OHiggins/VN1401-3843/2018	GenBank	Chile	Swine	H1N1
EPI_ISL_19160472	A/swine/Voronezh Region/RII-WD923S/2024	GISAID	Rusia	Swine	H1N1
MH347215	A/swine/Coihueco/VN1401-2988/2017	GenBank	Chile	Swine	H1N1
EPI_ISL_19338421	A/swine/Czech Republic/9213/2024	GISAID	Czech Republic	Swine	H1N1
	A/Swine/Chile/CPN006/2019		Chile	Swine	H1N1
EPI_ISL_19167978	A/swine/Chile/CPN3874/2023	GISAID	Chile	Swine	H1N1
EPI_ISL_19167977	A/swine/Chile/CPN3873/2023	GISAID	Chile	Swine	H1N1
EPI_ISL_19167976	A/swine/Chile/CPN3857/2023	GISAID	Chile	Swine	H1N1
EPI_ISL_19167973	A/swine/Chile/CPN3851/2023	GISAID	Chile	Swine	H1N1
EPI_ISL_19167979	A/swine/Chile/CPN3877/2023	GISAID	Chile	Swine	H1N1

## Sheet: PB1
Supplementary Table S6. NCBI and GISAID accession numbers for influenza virus genomes used in the phylogenetic analyses of the PB1 segment in this study.
NCBI or GISAID accession numbers	Virus name	Data Base	Country	Source	Subtype
MH347180	A/swine/Coihueco/VN1401-2988/2017	GenBank	Chile	Swine	H1N1
EPI_ISL_19160472	A/swine/Voronezh Region/RII-WD923S/2024	GISAID	Russia	Swine	H1N1
MH347190	A/swine/Tiltil/VN1401-2710/2017	GenBank	Chile	Swine	H1N1
MN055341	A/swine/OHiggins/VN1401-3843/2018	GenBank	Chile	Swine	H1N1
MZ013899	A/swine/Maule/VN1401-4766/2019	GenBank	Chile	Swine	H1N1
MZ013902	A/swine/Metropolitana/VN1401-4882/2020	GenBank	Chile	Swine	H1N1
MZ013904	A/swine/Metropolitana/VN1401-4881/2020	GenBank	Chile	Swine	H1N1
EPI_ISL_19338421	A/swine/Czech Republic/9213/2024	GISAID	Czech_Republic	Swine	H1N1
EPI_ISL_19167978	A/swine/Chile/CPN3874/2023	GISAID	Chile	Swine	H1N1
EPI_ISL_19167977	A/swine/Chile/CPN3873/2023	GISAID	Chile	Swine	H1N1
EPI_ISL_19167979	A/swine/Chile/CPN3877/2023	GISAID	Chile	Swine	H1N1
EPI_ISL_19167976	A/swine/Chile/CPN3857/2023	GISAID	Chile	Swine	H1N1
MF099296	A/swine/Rancagua/VN1401-689/2015	GenBank	Chile	Swine	H1N1
MF099389	A/swine/Rancagua/VN1401-1107/2015	GenBank	Chile	Swine	H1N1
MK160104	A/Sw/Bulnes/VN1401-P1SP/2018	GenBank	Chile	Swine	H1N1
MK160080	A/Sw/Bulnes/VN1401-P6SP/2018	GenBank	Chile	Swine	H1N1
FJ966080	A/California/04/2009	GenBank	Chile	Human	H1N1
MH347118	A/swine/Palmilla/VN1401-P7SI/2016	GenBank	Chile	Swine	H1N1
EPI_ISL_19498424	|A/swine/Northern Ireland/3016-20/2024	GISAID	United Kingdom	Swine	H1N1
CY207251	A/swine/Chile/YA06/2014	GenBank	Chile	Swine	H1N2
EPI_ISL_19160373	A/swine/Kursk Region/39-3/2024	GISAID	Rusia	Swine	H1N1
CY033644	A/New York/55/2004	GenBank	United States	Human	H3N2
AF251390	A/Swine/Colorado/1/1977	GenBank	United States	Swine	H3N2
EPI_ISL_19179085	A/swine/Nordrhein-Westfalen/92/2024	GISAID	Germany	Swine	H1N1
EPI_ISL_19072288	A/swine/Nordrhein-Westfalen/89/2024	GISAID	Germany	Swine	H1N1
CY019777	A/Memphis/3/1987	GenBank	United States	Human	H1N1
CY064972	A/Brisbane/59/2007	GenBank	Australia	Human	H1N1
CY033628	A/New Caledonia/20/1999	GenBank	France	Human	H1N1
CY026297	A/swine/Wisconsin/1/1967	GenBank	United States	Swine	H1N1
CY022059	A/swine/Tennessee/17/1976	GenBank	United States	Swine	H1N1
CY023000	A/swine/Wisconsin/629/1980	GenBank	United States	Swine	H1N1
CY096881	A/swine/Iowa/3421/1990	GenBank	United States	Swine	H1N1
DQ280253	A/Swine/Wisconsin/464/1998	GenBank	United States	Swine	H1N1
DQ280257	A/Swine/Wisconsin/238/1997	GenBank	United States	Swine	H1N1
CY035076	A/swine/Memphis/1/1990	GenBank	United States	Swine	H1N1
CY022483	A/swine/Maryland/23239/1991	GenBank	United States	Swine	H1N1
CY027161	A/swine/Iowa/24297/1991	GenBank	United States	Swine	H1N1
CY098474	A/swine/North Carolina/47834/2000	GenBank	United States	Swine	H1N1
AF455725	A/Swine/North Carolina/93523/2001	GenBank	United States	Swine	H1N2
CY098514	A/swine/North Carolina/18161/2002	GenBank	United States	Swine	H1N1
AF455724	A/Swine/North Carolina/98225/2001	GenBank	United States	Swine	H1N2
CY098466	A/swine/Minnesota/1192/2001	GenBank	United States	Swine	H1N2
CY095673	A/swine/Texas/4199 2/1998	GenBank	United States	Swine	H3N2
HM461816	A/swine/North Carolina/02023/2008	GenBank	United States	Swine	H1N1
JF312058	A/swine/Minnesota/A01047613/2010	GenBank	United States	Swine	H1N1
HM461776	A/swine/Ohio/02026/2008	GenBank	United States	Swine	H1N1
JN638731	A/Indiana/08/2011	GenBank	United States	Human	H3N2
EPI_ISL_19268406	A/swine/Iowa/L023260/2024	GISAID	United States	Swine	H1N1
EPI_ISL_19521802	A/swine/Nebraska/I015760/2024	GISAID	United States	Swine	H1N1
HM461840	A/swine/Iowa/02096/2008	GenBank	United States	Swine	H1N1
HM461848	A/swine/Texas/01976/2008	GenBank	United States	Swine	H1N2
HM461768	A/swine/Iowa/02039/2008	GenBank	United States	Swine	H1N2
HM461792	A/swine/Minnesota/02093/2008	GenBank	United States	Swine	H1N1
HM461800	A/swine/Minnesota/02011/2008	GenBank	United States	Swine	H1N2
HM461832	A/swine/Nebraska/02013/2008	GenBank	United States	Swine	H1N1
EU692890	A/swine/Minnesota/66853/2006	GenBank	United States	Swine	H3N2

## Sheet: PB2
Supplementary Table S7. NCBI and GISAID accession numbers for influenza virus genomes used in the phylogenetic analyses of the PB2 segment in this study.
NCBI or GISAID accession numbers	Virus name	Data Base	Country	Source	Subtype
MH346914	A/swine/Coihueco/VN1401-2988/2017	GenBank	Chile	Swine	H1N1
	A/swine/Chile/CPN006/2019		Chile	Swine	H1N1
EPI_ISL_19167977	A/swine/Chile/CPN3873	GISAID	Chile	Swine	H1N1
EPI_ISL_19167979	A/swine/Chile/CPN3877	GISAID	Chile	Swine	H1N1
EPI_ISL_19167978	A/swine/Chile/CPN3874/2023	GISAID	Chile	Swine	H1N1
EPI_ISL_19167973	A/swine/Chile/CPN3851/2023	GISAID	Chile	Swine	H1N1
EPI_ISL_19167976	A/swine/Chile/CPN3857/2023	GISAID	Chile	Swine	H1N1
MN055241	A/swine/OHiggins/VN1401-3843/2018	GenBank	Chile	Swine	H1N1
MH346991	A/swine/Tiltil/VN1401-2710/2017	GenBank	Chile	Swine	H1N1
MN371615	A/California/04/2009	GenBank	United States	Human	H1N1
MH346854	A/swine/Palmilla/VN1401-P7SI/2016	GenBank	Chile	Swine	H1N1
MK160086	A/Sw/Bulnes/VN1401-P6SP/2018	GenBank	Chile	Swine	H1N1
MK160111	A/Sw/Bulnes/VN1401-P1SP/2018	GenBank	Chile	Swine	H1N1
MF098888	A/swine/Rancagua/VN1401-1107/2015	GenBank	Chile	Swine	H1N1
CY207252	A/swine/Chile/YA06/2014	GenBank	Chile	Swine	H1N2
MF099294	A/swine/Rancagua/VN1401-689/2015	GenBank	Chile	Swine	H1N1
CY099198	A/swine/Illinois/SG1141/2003	GenBank	United States	Swine	H1N1
AF251410	A/Swine/Nebraska/209/1998	GenBank	United States	Swine	H3N2
AF251434	A/Swine/Iowa/569/1999	GenBank	United States	Swine	H3N2
CY098513	A/swine/North Carolina/18161/2002	GenBank	United States	Swine	H1N1
CY095672	A/swine/Texas/4199 2/1998	GenBank	United States	Swine	H3N2
DQ280213	A/swine/Ontario/53518/2003	GenBank	United States	Swine	H1N1
CY019778	A/Memphis/3/1987	GenBank	United States	Human	H1N1
CY017378	A/New York/8/2006	GenBank	United States	Human	H1N1
CY058484	A/Brisbane/59/2007	GenBank	Australia	Human	H1N1
CY000768	A/New York/10/2004	GenBank	United States	Human	H3N2
DQ508862	A/Panama/2007/1999	GenBank	Panama	Human	H3N2
DQ280221	A/swine/Ontario/52156/2003	GenBank	United States	Swine	H1N2
M73515	A/Swine/Iowa/15/1930	GenBank	United States	Swine	H1N1
CY025068	A/swine/Tennessee/96/1977	GenBank	United States	Swine	H1N1
M73513	A/Swine/Tennessee/24/1977	GenBank	United States	Swine	H1N1
CY028795	A/swine/Iowa/1/1986	GenBank	United States	Swine	H1N1
DQ280237	A/swine/Ontario/23866/2004	GenBank	United States	Swine	H1N1
DQ280245	A/swine/Ontario/11112/2004	GenBank	United States	Swine	H1N1
CY022476	A/swine/Kansas/3228/1987	GenBank	United States	Swine	H1N1
CY022977	A/swine/Iowa/31483/1988	GenBank	United States	Swine	H1N1
CY035077	A/swine/Memphis/1/1990	GenBank	United States	Swine	H1N1
DQ469963	A/swine/Alberta/14722/2005	GenBank	United States	Swine	H3N2
CY099158	A/swine/North Carolina/00839/2005	GenBank	United States	Swine	H1N1
CY099254	A/swine/Minnesota/00484/2005	GenBank	United States	Swine	H3N2
CY099084	A/swine/Minnesota/001200/2006	GenBank	United States	Swine	H1N1
CY045580	A/swine/Texas/008648/2008	GenBank	United States	Swine	H1N2
CY099214	A/swine/Minnesota/02324/2008	GenBank	United States	Swine	H1N2
CY045708	A/swine/Oklahoma/042169/2008	GenBank	United States	Swine	H1N2
CY045684	A/swine/Oklahoma/020734 3/2008	GenBank	United States	Swine	H1N2
EPI_ISL_19219655	19219655|A/swine/South Dakota/A02862317/2024	GISAID	United States	Swine	H1N1
EPI_ISL_19332120	A/swine/Indiana/24TOSU0887/2024	GISAID	United States	Swine	H1N1
EPI_ISL_19283978	A/swine/Iowa/C030823/2024	GISAID	United States	Swine	H1N1
EPI_ISL_19283981	A/swine/Iowa/K050350/2024	GISAID	United States	Swine	H1N1
EPI_ISL_19521808	A/swine/Iowa/K029230/2024	GISAID	United States	Swine	H1N1
CY099294	A/swine/Illinois/01918/2007	GenBank	United States	Swine	H1N1
JX307362	A/swine/Illinois/A01241469/2012	GenBank	United States	Swine	H3N2
KC435032	A/swine/Mississippi/A01202799/2011	GenBank	United States	Swine	H1N2
KC020470	A/swine/Pennsylvania/A01104050/2012	GenBank	United States	Swine	H3N2
EPI ISL 19283986	A/swine/Nebraska/I008616/2024	GISAID	United States	Swine	H1N1
EPI ISL 19521802	A/swine/Nebraska/I015760/2024	GISAID	United States	Swine	H1N1
EPI ISL 19268406	A/swine/Iowa/L023260/2024	GISAID	United States	Swine	H1N1
EPI ISL 19262302	A/swine/Iowa/J019092/2024	GISAID	United States	Swine	H1N1
EPI ISL 19262303	A/swine/Iowa/J019091/2024	GISAID	United States	Swine	H1N1
EPI ISL 19262301	A/swine/Iowa/L012924/2024	GISAID	United States	Swine	H1N1

## Sheet: Identity 
Supplementary Table S8. Pairwise identity matrix comparing influenza virus sequences obtained in this study with human-derived sequences from the same time period available in GISAID.
		CPN006
Segment	Segment	Closest chilean human virus	Nucleotide Identity	Amino Acid Identity
EPI1568573	HA	A/Santiago/61055/2019	0.998	1
EPI1588567	NA	A/Santiago/49007/2019	0.998	0.995
EPI1588652	MP	A/Rancagua/62248/2019	1	1
EPI1568647	NP	A/Santiago/62357/2019	0.999	1
EPI1574544	PA	A/Concepcion/66981/2019	0.998	0.998
	PB1
EPI1574510	PB2	A/Temuco/63718/2019	0.998	0.998
		EPI_ISL_19167977
	Segment	Closest chilean human virus	Nucleotide Identity	Amino Acid Identity
EPI3179596	HA	A/Valpara?so/35132/2023	0.995	0.996
EPI3172013	NA	A/Rancagua/45649/2023	0.998	0.997
EPI3172010	MP	A/Rancagua/45649/2023	0.997	0.993
EPI3172008	NP	A/Rancagua/45649/2023	1	1
EPI3172011	PA	A/Rancagua/45649/2023	0.999	0.998
EPI3171944	PB1	A/Coyhaique/44763/2023	0.994	0.993
EPI3172012	PB2	A/Rancagua/45649/2023	0.998	1
		EPI_ISL_19167975
	Segment	Closest chilean human virus	Nucleotide Identity	Amino Acid Identity
EPI3172014	HA	A/Rancagua/45649/2023	0.999	0.998
EPI3172013	NA	A/Rancagua/45649/2023	0.999	0.997
EPI3179842	MP	A/Santiago/36872/2023	0.996	0.99
EPI3172008	NP	A/Rancagua/45649/2023	0.999	1
	PA
	PB1
	PB2
		EPI_ISL_19167973
	Segment	Closest chilean human virus	Nucleotide Identity	Amino Acid Identity
EPI3172014	HA	A/Rancagua/45649/2023	0.999	0.998
EPI3172013	NA	A/Rancagua/45649/2023	0.999	0.997
EPI3179842	MP	A/Santiago/36872/2023	0.996	0.996
EPI3172008	NP	A/Rancagua/45649/2023	1	1
EPI3172011	PA	A/Rancagua/45649/2023	0.999	0.998
	PB1
EPI3172012	PB2	A/Rancagua/45649/2023	0.999	1
		EPI_ISL_19167980
	Segment	Closest chilean human virus	Nucleotide Identity	Amino Acid Identity
EPI3172014	HA	A/Rancagua/45649/2023	0.999	0.998
EPI3172013	NA	A/Rancagua/45649/2023	0.999	0.997
EPI3172010	MP	A/Rancagua/45649/2023	0.997	0.993
EPI3172008	NP	A/Rancagua/45649/2023	1	1
	PA
	PB1
	PB2
		EPI_ISL_19167976
	Segment	Closest chilean human virus	Nucleotide Identity	Amino Acid Identity
EPI3172014	HA	A/Rancagua/45649/2023	0.999	0.998
EPI3172013	NA	A/Rancagua/45649/2023	0.999	0.997
EPI3172010	MP	A/Rancagua/45649/2023	0.997	0.993
EPI3172008	NP	A/Rancagua/45649/2023	1	1
EPI3172011	PA	A/Rancagua/45649/2023	0.999	0.998
EPI3171944	PB1	A/Coyhaique/44763/2023	0.995	0.994
EPI3172012	PB2	A/Rancagua/45649/2023	0.999	1
		EPI_ISL_19167978
	Segment	Closest chilean human virus	Nucleotide Identity	Amino Acid Identity
EPI3172014	HA	A/Rancagua/45649/2023	0.999	0.998
EPI3172013	NA	A/Rancagua/45649/2023	0.999	0.997
EPI3172010	MP	A/Rancagua/45649/2023	0.996	0.99
EPI3172008	NP	A/Rancagua/45649/2023	1	1
EPI3172011	PA	A/Rancagua/45649/2023	0.999	0.998
EPI3172309	PB1	A/Coyhaique/43085/2023	0.995	0.989
EPI3172012	PB2	A/Rancagua/45649/2023	0.999	1
		EPI_ISL_19167979
	Segment	Closest chilean human virus	Nucleotide Identity	Amino Acid Identity
EPI3172014	HA	A/Rancagua/45649/2023	0.999	0.998
EPI3172013	NA	A/Rancagua/45649/2023	0.999	0.997
EPI3172010	MP	A/Rancagua/45649/2023	0.997	0.993
EPI3172008	NP	A/Rancagua/45649/2023	1	1
EPI3172011	PA	A/Rancagua/45649/2023	0.999	0.998
EPI3171944	PB1	A/Coyhaique/44763/2023	0.995	0.994
EPI3172012	PB2	A/Rancagua/45649/2023	0.999	1
		CPN3846
	Segment	Closest chilean human virus	Nucleotide Identity	Amino Acid Identity
	HA
EPI3172013	NA	A/Rancagua/45649/2023	0.998	0.997
EPI3172010	MP	A/Rancagua/45649/2023	0.997	0.996
	NP
	PA
	PB1
	PB2

## Sheet: Amino acid substitutions 
Supplementary Table S9. Amino acid substitutions detected in the HA segment of influenza virus genomes obtained in this study, using FluSurver and based on comparisons with reference strains.
Query	Best reference hit	% AA identity	% length coverage	# mutations	List of mutations
|EPI_ISL_19167973|A/swine/Chile/CPN3851/2023|HA|2023-05-26	HA A/Victoria/4897/2022(H1N1)	99.293	100	4	K173R, R240Q, I315V, V520I
|EPI_ISL_19167975|A/swine/Chile/CPN3856/2023|HA|2023-05-26	HA A/Victoria/4897/2022(H1N1)	99.262	95.76	4	K173R, R240Q, I315V, V520I
|EPI_ISL_19167976|A/swine/Chile/CPN3857/2023|HA|2023-05-26	HA A/Victoria/4897/2022(H1N1)	99.293	100	4	K173R, R240Q, I315V, V520I
|EPI_ISL_19167977|A/swine/Chile/CPN3873/2023|HA|2023-05-26	HA A/Victoria/4897/2022(H1N1)	99.47	100	3	R240Q, I315V, V520I
|EPI_ISL_19167978|A/swine/Chile/CPN3874/2023|HA|2023-06-02	HA A/Victoria/4897/2022(H1N1)	99.293	100	4	K173R, R240Q, I315V, V520I
|EPI_ISL_19167979|A/swine/Chile/CPN3877/2023|HA|2023-06-02	HA A/Victoria/4897/2022(H1N1)	99.293	100	4	K173R, R240Q, I315V, V520I
|EPI_ISL_19167980|A/swine/Chile/CPN3880/2023|HA|2023-06-02	HA A/Victoria/4897/2022(H1N1)	99.293	100	4	K173R, R240Q, I315V, V520I
A/swine/Chile/CPN006/2023	HA A/GuangdongMaonan/SWL1536/2019(H1N1)	99.647	100	2	V204D, E206Q
